# Supplementary material for: Exploring the application of machine learning to expert evaluation of research impact
Source: PLoS One. 2023 Aug 3;18(8):e0288469. doi: 10.1371/journal.pone.0288469 (PMC10399885; doi:10.1371/journal.pone.0288469)
Supplement: S1 Table — The Main Panels can be broadly grouped as follows: A is medicine, health and life sciences, B is physical sciences, engineering and mathematics, C is social sciences and D is arts and humanities. (TEX) [file pone.0288469.s001.tex]

\documentclass[10pt,letterpaper]{article}
\usepackage[top=0.85in,left=2.75in,footskip=0.75in]{geometry}

\usepackage{comment}
\usepackage{amsmath,amssymb}
\usepackage{changepage}
\usepackage[utf8x]{inputenc}
\usepackage{textcomp,marvosym}
\usepackage{cite}
\usepackage{nameref,hyperref}
\usepackage[right]{lineno}
\usepackage{microtype}
\DisableLigatures[f]{encoding = *, family = * }
\usepackage[table]{xcolor}
\usepackage{xcolor}
\usepackage[flushleft]{threeparttable}
\usepackage{array}

\usepackage{soul}
\sethlcolor{pink}
\usepackage[normalem]{ulem}


\newcolumntype{+}{!{\vrule width 2pt}}
\newlength\savedwidth
\newcommand\thickcline[1]{%
  \noalign{\global\savedwidth\arrayrulewidth\global\arrayrulewidth 2pt}%
  \cline{#1}%
  \noalign{\vskip\arrayrulewidth}%
  \noalign{\global\arrayrulewidth\savedwidth}%
}
\newcommand\thickhline{\noalign{\global\savedwidth\arrayrulewidth\global\arrayrulewidth 2pt}%
\hline
\noalign{\global\arrayrulewidth\savedwidth}}
\raggedright
\setlength{\parindent}{0.5cm}
\textwidth 5.25in 
\textheight 8.75in
\usepackage[aboveskip=1pt,labelfont=bf,labelsep=period,justification=raggedright,singlelinecheck=off]{caption}
\renewcommand{\figurename}{Fig}
\bibliographystyle{plos2015}
\makeatletter
\renewcommand{\@biblabel}[1]{\quad#1.}
\makeatother
\usepackage{lastpage,fancyhdr,graphicx}
\usepackage{epstopdf}
\pagestyle{fancy}
\fancyhf{}
\rfoot{\thepage/\pageref{LastPage}}
\renewcommand{\headrulewidth}{0pt}
\renewcommand{\footrule}{\hrule height 2pt \vspace{2mm}}
\fancyheadoffset[L]{2.25in}
\fancyfootoffset[L]{2.25in}
\lfoot{\today}
\newcommand{\lorem}{{\bf LOREM}}
\newcommand{\ipsum}{{\bf IPSUM}}
\begin{document}


\paragraph*{}


\begin{table}[h]
\begin{adjustwidth}{-2.25in}{0in} % Comment out/remove adjustwidth environment if table fits in text column.
\centering
%\caption{{\bf S1 Table}}
\small
\begin{tabular}{lp{15cm}l}
\textbf{UoA} & \textbf{Name}                                                   & \textbf{Main Panel} \\
\hline
1            & Clinical Medicine                                               & A                   \\
2            & Public Health, Health Services and Primary Care                 & A                   \\
3            & Allied Health Professions, Dentistry, Nursing and Pharmacy      & A                   \\
4            & Psychology, Psychiatry and Neuroscience                         & A                   \\
5            & Biological Sciences                                             & A                   \\
6            & Agriculture, Veterinary and Food Science                        & A                   \\
\hline
7            & Earth Systems and Environmental Sciences                        & B                   \\
8            & Chemistry                                                       & B                   \\
9            & Physics                                                         & B                   \\
10           & Agriculture, Mechanical, Chemical and Manufacturing Engineering & B                   \\
11           & Computer Science and Informatics                                & B                   \\
12 & Aeronautical, Mechanical, Chemical and Manufacturing Engineering              & B \\
13           & Electrical and Electronic Engineering, Metallurgy and Materials & B                   \\
14           & Civil and Construction Engineering                              & B                   \\
15           & General Engineering                                             & B                   \\
\hline
16           & Architecture, Built Environment and Planning                    & C                   \\
17           & Geography, Environmental Studies and Archeology                 & C                   \\
18           & Economics and Econometrics                                      & C                   \\
19           & Business and Management Studies                                 & C                   \\
20           & Law                                                             & C                   \\
21           & Politics and International Studies                              & C                   \\
22           & Social Work and Social Policy                                   & C                   \\
23           & Sociology                                                       & C                   \\
24           & Anthropology and Development Studies                            & C                   \\
25           & Education                                                       & C                   \\
26           & Sport and Exercise Sciences, Leisure and Tourism                & C                   \\
\hline
27           & Area Studies                                                    & D                   \\
28           & Modern Languages and Linguistics                                & D                   \\
29           & English Language and Literature                                 & D                   \\
30           & History                                                         & D                   \\
31           & Classics                                                        & D                   \\
32           & Philosophy                                                      & D                   \\
33           & Theology and Religious Studies                                  & D                   \\
34           & Art and Design: History, Practice and Theory                    & D                   \\
35           & Music, Drama, Dance and Performing Arts                         & D                   \\
36 & Communication, Cultural and Media Studies, Library and Information Management & D \\
\hline
\end{tabular}
% \begin{flushleft} Table notes.
% \end{flushleft}
\label{tab2}
\end{adjustwidth}
\end{table}


\end{document}
