# Supplementary material for: Exploring the application of machine learning to expert evaluation of research impact
Source: PLoS One. 2023 Aug 3;18(8):e0288469. doi: 10.1371/journal.pone.0288469 (PMC10399885; doi:10.1371/journal.pone.0288469)
Supplement: S2 Table — References to income are to 2012–13 HESA data, where Peer group A: Institutions with a medical school and research income* of 20% or more of total income; Peer group B: All other institutions with research income* of 15% or more of total income; Peer group C: Institutions with a research income* of between 5% and 15% of total income; Peer group D: Institutions with a research income* less than 5% of total income and total income greater than £150M; Peer group E: Institutions with a research income* less than 5% of total income and total income less than or equal to £150M; Peer group F: Specialist music/arts teaching institutions (*research income is defined as the funding council recurrent research grant plus the total research grants and contracts returned in the 2012–13 HESA Finance Statistics Return (FSR)). (TEX) [file pone.0288469.s002.tex]

\documentclass[10pt,letterpaper]{article}
\usepackage[top=0.85in,left=2.75in,footskip=0.75in]{geometry}

\usepackage{comment}
\usepackage{amsmath,amssymb}
\usepackage{changepage}
\usepackage[utf8x]{inputenc}
\usepackage{textcomp,marvosym}
\usepackage{cite}
\usepackage{nameref,hyperref}
\usepackage[right]{lineno}
\usepackage{microtype}
\DisableLigatures[f]{encoding = *, family = * }
\usepackage[table]{xcolor}
\usepackage{xcolor}
\usepackage[flushleft]{threeparttable}
\usepackage{array}

\usepackage{soul}
\sethlcolor{pink}
\usepackage[normalem]{ulem}


\newcolumntype{+}{!{\vrule width 2pt}}
\newlength\savedwidth
\newcommand\thickcline[1]{%
  \noalign{\global\savedwidth\arrayrulewidth\global\arrayrulewidth 2pt}%
  \cline{#1}%
  \noalign{\vskip\arrayrulewidth}%
  \noalign{\global\arrayrulewidth\savedwidth}%
}
\newcommand\thickhline{\noalign{\global\savedwidth\arrayrulewidth\global\arrayrulewidth 2pt}%
\hline
\noalign{\global\arrayrulewidth\savedwidth}}
\raggedright
\setlength{\parindent}{0.5cm}
\textwidth 5.25in 
\textheight 8.75in
\usepackage[aboveskip=1pt,labelfont=bf,labelsep=period,justification=raggedright,singlelinecheck=off]{caption}
\renewcommand{\figurename}{Fig}
\bibliographystyle{plos2015}
\makeatletter
\renewcommand{\@biblabel}[1]{\quad#1.}
\makeatother
\usepackage{lastpage,fancyhdr,graphicx}
\usepackage{epstopdf}
\pagestyle{fancy}
\fancyhf{}
\rfoot{\thepage/\pageref{LastPage}}
\renewcommand{\headrulewidth}{0pt}
\renewcommand{\footrule}{\hrule height 2pt \vspace{2mm}}
\fancyheadoffset[L]{2.25in}
\fancyfootoffset[L]{2.25in}
\lfoot{\today}
\newcommand{\lorem}{{\bf LOREM}}
\newcommand{\ipsum}{{\bf IPSUM}}
\begin{document}


\begin{table}[]
\begin{adjustwidth}{-2.25in}{0in} % Comment out/remove adjustwidth environment if table fits in text column.
\centering
\small
\begin{tabular}{p{17cm}c}
\textbf{University} & \multicolumn{1}{l}{\textbf{Peer Group}} \\
\hline
10006840 The University of Birmingham;
10007786 University of Bristol;
10007788 University of Cambridge;
10007792 University of Exeter;
10003270 Imperial College of Science, Technology and Medicine;
10003324 Institute of Cancer Research: The Royal Cancer Hospital;
10003645 King's College London;
10007768 The University of Lancaster;
10007795 The University of Leeds;
10007796 The University of Leicester;
10006842 The University of Liverpool;
10003958 Liverpool School of Tropical Medicine;
10007784 University College London;
10007771 London School of Hygiene and Tropical Medicine;
10007798 The University of Manchester;
10007799 University of Newcastle upon Tyne;
10007154 University of Nottingham, The;
10007774 University of Oxford;
10007775 Queen Mary University of London;
10007157 The University of Sheffield;
10007158 University of Southampton;
10007782 St. George's Hospital Medical School;
10007806 University of Sussex;
10007163 The University of Warwick;
10007167 University of York;
10007783 University of Aberdeen;
10007852 University of Dundee;
10007790 University of Edinburgh;
10007794 University of Glasgow;
10007803 University of St Andrews;
10007814 Cardiff University;
10007855 Swansea University;
10005343 Queen's University of Belfast &
  A \\
  \hline
10007759 Aston University;
10007850 The University of Bath;
10007760 Birkbeck College;
10000961 Brunel University London;
10007822 Cranfield University;
10007143 University of Durham;
10007789 The University of East Anglia;
10007791 The University of Essex;
10007767 University of Keele;
10007150 The University of Kent;
10004063 The London School of Economics and Political Science;
10004113 Loughborough University;
10007802 The University of Reading;
10005553 Royal Holloway and Bedford New College;
10007779 The Royal Veterinary College;
10007160 The University of Surrey;
10007764 Heriot-Watt University;
10005700 SRUC;
10007804 University of Stirling;
10007805 University of Strathclyde;
10007856 Prifysgol Aberystwyth;
10007857 Bangor University;
10007807 University of Ulster &
  B \\
  \hline
10007785 The University of Bradford;
10000886 University of Brighton;
10001478 City, University of London;
10001883 De Montfort University;
10002718 Goldsmiths' College;
10007146 University of Greenwich;
10007147 University of Hertfordshire;
10007148 The University of Huddersfield;
10007149 The University of Hull;
10007151 University of Lincoln;
10003957 Liverpool John Moores University;
10007773 The Open University;
10007780 The School of Oriental and African Studies;
10007801 University of Plymouth;
10007155 University of Portsmouth;
10007156 The University of Salford;
10007164 University of the West of England, Bristol;
10007165 The University of Westminster;
10007849 University of Abertay Dundee;
10007772 Edinburgh Napier University;
10007762 Glasgow Caledonian University;
10005337 Queen Margaret University, Edinburgh;
10005500 The Robert Gordon University &
  C \\
  \hline
10000291 Anglia Ruskin University;
10007140 Birmingham City University;
10007141 University of Central Lancashire;
10001726 Coventry University;
10007144 University of East London;
10003678 Kingston University;
10003861 Leeds Beckett University;
10004180 Manchester Metropolitan University;
10004351 Middlesex University;
10001282 University of Northumbria at Newcastle;
10004797 Nottingham Trent University;
10004930 Oxford Brookes University;
10005790 Sheffield Hallam University;
10007166 University of Wolverhampton;
10007793 University of South Wales/Prifysgol De Cymru &
  D \\
  \hline
10000163 AECC University College;
10000571 Bath Spa University;
10007152 University of Bedfordshire;
10000712 University College Birmingham;
10007811 Bishop Grosseteste University;
10006841 The University of Bolton;
10000824 Bournemouth University;
10000975 Buckinghamshire New University;
10001143 Canterbury Christ Church University;
10007848 University of Chester;
10007137 The University of Chichester;
10007842 The University of Cumbria;
10007851 University of Derby;
10007823 Edge Hill University;
10007145 University of Gloucestershire;
10040812 Harper Adams University;
10080811 Hartpury University;
10003863 Leeds Trinity University;
10003956 Liverpool Hope University;
10007797 University of London;
10007769 London Business School;
10004048 London Metropolitan University;
10004078 London South Bank University;
10007832 Newman University;
10007138 The University of Northampton;
10000936 The University College of Osteopathy;
10007776 Roehampton University;
10005545 The Royal Agricultural University;
10006022 Solent University;
10037449 University of St Mark \& St John;
10007843 St Mary's University, Twickenham;
10006299 Staffordshire University;
10014001 University of Suffolk;
10007159 University of Sunderland;
10007161 Teesside University;
10006566 The University of West London;
10003614 University of Winchester;
10007139 University of Worcester;
10007657 Writtle University College;
10007713 York St John University;
10007114 University of the Highlands and Islands;
10007800 University of the West of Scotland;
10007854 Cardiff Metropolitan University;
10007858 University of Wales: Trinity Saint David;
10007833 Glyndwr University &
  E \\
  \hline
10000385 The Arts University Bournemouth;
10007162 University of the Arts, London;
10001653 The Conservatoire for Dance and Drama;
10007761 Courtauld Institute of Art;
10006427 University for the Creative Arts;
10008640 Falmouth University;
10007825 Guildhall School of Music \& Drama;
10003854 Leeds Arts University;
10003945 The Liverpool Institute for Performing Arts;
10004511 The National Film and Television School;
10004775 Norwich University of the Arts;
10005127 Plymouth College of Art;
10005389 Ravensbourne University London;
10005523 Rose Bruford College of Theatre and Performance;
10007835 The Royal Academy of Music;
10007816 The Royal Central School of Speech and Drama;
10007777 The Royal College of Art;
10007778 Royal College of Music;
10007837 Royal Northern College of Music;
10008017 Trinity Laban Conservatoire of Music and Dance;
10002681 Glasgow School of Art;
10005561 Royal Conservatoire of Scotland &
  F \\
  \hline
\end{tabular}
% \begin{flushleft} Table notes.
% \end{flushleft}
\end{adjustwidth}
\end{table}

\end{document}
